# Supplementary material for: Which biosecurity measures are specific to free-range poultry? Insights from a scoping review
Source: Vet Res. 2026 Apr 2;57:65. doi: 10.1186/s13567-026-01742-w (PMC13154871; doi:10.1186/s13567-026-01742-w)
Supplement: Supplementary file 2 — Additional file 2. Article description and characteristics. Table presenting full article description and main characteristics, as extracted by the authors. [file 13567_2026_1742_MOESM2_ESM.csv]

Article	Name of the first author	Year of publication	Country	Language of publication	Geographical coverage	Time-frame of the study	Duration of the study	Study design	Poultry Category	Production type	Number of farms	Number of flocks	Number of measures evaluated	Biosecurity tool	Scoring method	Type of scoring method	Description of the scoring method	Use of descriptive evaluation	Use of estimate base on probabilistic models	Specific pathogen/or disease	Welfare assessment	Notes
2	Amalraj A.	2024	BE, FR, NL, IT, ES, PL, HU, Finland, Sweden, Serbia, Portugal and Germany	English	5 EU countries: BE, FR, NL, IT, ES	May - July 2021 (testing and validation) - August 2022 - May 2023 (data collection)	2 months (testing and validation) - 9 months (data collection)	Cross-sectional	>1 category	Outdoor+indoor	50	NR	10	Questionnaire (observation)	YES	Biocheck.Ugent	Weight and conditional	YES	NO	NO	NO	Only free-range broilers and layers were included in the study - cross-sectional (testing and validation) - pbservational (data collection) study - Poland and Hungary did not include free-range poultry -not possible to retrieve data on free-range for Finland, Sweden, Serbia, Portugal and Germany
5	Colles F.	2008	UK	English	Oxfordshire, UK	February - December 2003	10 months	Cohort/longitudinal	Broilers	Outdoor+indoor	2	64	4	NO	NO	NA	NR	NO	YES	Campylobacter	Poor walking ability (gait), hock burn and pad dermatitis (average flock growth rate and mortality rates)	Experimental study
10	Delpont M.	2018	France	English	South West France	February - July 2016	6 months	Cross-sectional	Ducks	Outdoor+indoor	46	NR	4	Questionnaire (observation)	NO	NA	NR	YES	NO	NO	NO
11	Delpont M.	2021	France	English	South West France	March - June 2018	4 months	Cross-sectional	Ducks	Outdoor	127	NR	4	Questionnaire (observation)	YES	Self-score system	Proportional with no threshold	YES	NO	NO	NO
16	Garber L.	2009	USA	English	US	August - September 2007	2 month	Cross-sectional	>1 category	NR (incomplete)	NA	NR	1	Questionnaire	NO	NA	NR	YES	YES	NO	NO
24	Jacob J.P.	2008	USA	English	Minnesota	NR	NR	Cross-sectional	Broilers	Outdoor+indoor	41	NR	3	Questionnaire	NO	NA	NR	YES	NO	Salmonella, Campylobacter, AMR	NO	Only 1 farm Outdoor
27	Knight-Jones T.J.D.	2011	UK	English	Suffolk, Norfolk	October 2008 - January 2009	4 months	Cross-sectional	>1 category	Outdoor+indoor	96	NR	5	Questionnaire (observation)	NO	NA	NR	YES	NO	Avian influenza	Increased disease, increased mortality, depression and agitation during confinement
28	Laconi A.	2023	Italy	English	5 Italian regions (Veneto, Lombardia, Emilia Romagna, Piemonte, and Puglia)	April - September 2021	6 months	Cross-sectional	>1 category	Outdoor+indoor	18	NR	9	Questionnaire	NO	NA	NR	YES	YES	NO	NO
41	Schweitzer P.M.	2021	Canada	English	Ontario	October 2015 - September 2017	24 months	Cross-sectional	>1 category	Outdoor+indoor	98	98	2	Questionnaire	NO	NA	NR	YES	YES	Campylobacter	NO	153 (farm model) and 124 (coop model)
42	Bullanday Scott A.	2018	Australia	English	Sydney basin and South-East Queensland	June 2015 - February 2016	9 months	Cross-sectional	>1 category	Outdoor+indoor	40	NR	19	Questionnaire (observation)	NO	NA	NR	YES	YES	NO	NO
43	Bullanday Scott A.	2018	Australia	English	New South Wales and Queensland (Australia)	2015 - 2016	2 years	Cross-sectional	>1 category	Outdoor+indoor	40	NR	27	Questionnaire (observation)	NO	NR	NR	YES	YES	Avian influenza	NO	The questionnaire was described in article 42
44	Bullanday Scott A.	2018	Australia	English	New South Wales and Queensland (Australia)	2015 - 2016	2 years	Cross-sectional	>1 category	Outdoor+indoor	40	NR	27	Questionnaire (observation)	NO	NA	NR	YES	YES	Avian influenza	NO	The questionnaire was described in article 42
47	Singh M.	2017	Australia	English	Australia	NR	NR	Cross-sectional	Layers	Outdoor	41	NR	28	Questionnaire	NO	NA	NR	YES	NO	NO	Cannibalism
52	Van Steenwinkel S.	2011	Belgium	English	Belgium	September 2008 - December 2008	4 months	Cross-sectional	>1 category	Outdoor+indoor	NA	NA	1	Questionnaire	YES	Self-score system	Proportional with no threshold	YES	NO	Avian influenza	NO	Exploratory descriptive statistics (multi-dimentonnal and classification)
54	Amalraj A.	2024	BE, FR, NL, IT, ES, PL, HU	English	5 EU countries: BE, FR, NL, IT, ES	January 2022 - June 2023	18 months	Cohort/longitudinal	>1 category	Outdoor+indoor	22	NR	11	Questionnaire (observation)	YES	Biocheck.Ugent	Weight and conditional	YES	YES	NO	NO	The questionnaire is the one from article 2
