# Supplementary material for: Which biosecurity measures are specific to free-range poultry? Insights from a scoping review
Source: Vet Res. 2026 Apr 2;57:65. doi: 10.1186/s13567-026-01742-w (PMC13154871; doi:10.1186/s13567-026-01742-w)
Supplement: Supplementary file 3 — Additional file 3. List and classification of biosecurity measures related to the use of an outdoor range. Table presenting the detail of the questions on biosecurity measures associated with the use of an outdoor range (observations from checklists are considered in this table as questions), as extracted from the articles, along with the associated BSM, the subcategory and the category. The reference of the article is given (numbers). The correspondence between article number and article description is given is Additional file 2. [file 13567_2026_1742_MOESM3_ESM.csv]

Category	Subcategory	BSM	Question	Article ID	Questionnaire
Presence of other species on the outdoor range: attraction, interaction and observation	Access to non-poultry domestic animals	Domestic animals do not have access to the outdoor range	Do other farm animals/poultry/pets that are being kept on the same farm site have access to the free-range broiler/layer houses/outdoor area?	2	Questionnaire available - external link
Presence of other species on the outdoor range: attraction, interaction and observation	Access to non-poultry domestic animals	Domestic animals do not have access to the outdoor range	Interaction with other animals (domestic).	24	Whole questionnaire not available
Presence of other species on the outdoor range: attraction, interaction and observation	Wild bird attraction and interaction mediated by bodies of water	Waterbodies are absent from the outdoor range	Appearance of puddles on the outdoor range after heavy rains.	10	Questionnaire avaliable upon request
Presence of other species on the outdoor range: attraction, interaction and observation	Wild bird attraction and interaction mediated by bodies of water	Waterbodies are not close to the outdoor range	Free range area away from a waterway.	28	Questionnaire available
Presence of other species on the outdoor range: attraction, interaction and observation	Wild bird attraction and interaction mediated by bodies of water	Concrete exit area (to avoid water bodies)	Concrete exit area to avoid stagnant water in front of the house.	28	Questionnaire available
Presence of other species on the outdoor range: attraction, interaction and observation	Wild bird attraction and interaction mediated by bodies of water	Waterbodies are absent from the outdoor range	No stagnant water on the free range area.	28	Questionnaire available
Presence of other species on the outdoor range: attraction, interaction and observation	Wild bird attraction and interaction mediated by bodies of water	Waterbodies are absent from the outdoor range	Do you have bodies of water (i.e., ponds, rivers) on your premises that can be accessed by your birds?	41	Questionnaire described in a previous publication
Presence of other species on the outdoor range: attraction, interaction and observation	Wild bird attraction and interaction mediated by bodies of water	Waterbodies are absent from the outdoor range	Do the chickens have access to outside surface water on the range?	42	Questionnaire described in a previous publication
Presence of other species on the outdoor range: attraction, interaction and observation	Wild bird attraction and interaction mediated by bodies of water	Waterbodies are absent from the outdoor range	Are there any ditches/holes/drains on the range that fill up with water when it rains/ during irrigation?	42	Questionnaire described in a previous publication
Presence of other species on the outdoor range: attraction, interaction and observation	Wild bird attraction and interaction mediated by bodies of water	Average annual rainfall	What is the average annual rainfall on your farm?	47	Whole questionnaire not available
Presence of other species on the outdoor range: attraction, interaction and observation	Wild bird attraction and interaction mediated by bodies of water	Topography (slope) of the outdoor range	How would you best describe the topography of your range area? [Flat to steep]	47	Whole questionnaire not available
Presence of other species on the outdoor range: attraction, interaction and observation	Wild bird attraction and interaction mediated by bodies of water	Drainage lines running through the outdoor range	Are there any drainage lines running through the range area?	47	Whole questionnaire not available
Presence of other species on the outdoor range: attraction, interaction and observation	Wild bird attraction and interaction mediated by drinkers	Drinkers are not on the outdoor range	Drinkers on the outdoor range	10	Questionnaire avaliable upon request
Presence of other species on the outdoor range: attraction, interaction and observation	Wild bird attraction and interaction mediated by drinkers	Outdoor drinkers are protected from wildbirds	Drinkers are protected from wildbirds if they are on the outdoor range.	10	Questionnaire avaliable upon request
Presence of other species on the outdoor range: attraction, interaction and observation	Wild bird attraction and interaction mediated by drinkers	Outdoor drinkers are protected from wildbirds	Drinkers are protected from wild birds.	11	Questionnaire avaliable upon request
Presence of other species on the outdoor range: attraction, interaction and observation	Wild bird attraction and interaction mediated by drinkers	Outdoor drinkers are protected from wildbirds	Did wild birds have access to domestic birds’ water?	27	Whole questionnaire not available
Presence of other species on the outdoor range: attraction, interaction and observation	Wild bird attraction and interaction mediated by drinkers	Drinkers are not on the outdoor range	Did wild birds have access to domestic birds’ water?	27	Whole questionnaire not available
Presence of other species on the outdoor range: attraction, interaction and observation	Wild bird attraction and interaction mediated by drinkers	Drinkers are not on the outdoor range	No drinking water outside the house.	28	Questionnaire available
Presence of other species on the outdoor range: attraction, interaction and observation	Wild bird attraction and interaction mediated by drinkers	Drinkers are not on the outdoor range	Do you offer any water out on the range?	42	Questionnaire described in a previous publication
Presence of other species on the outdoor range: attraction, interaction and observation	Wild bird attraction and interaction mediated by feeders or feed on the range	Eggs are not laid on the outdoor run	Are eggs laid on the outdoor run ?	2	Questionnaire available - external link
Presence of other species on the outdoor range: attraction, interaction and observation	Wild bird attraction and interaction mediated by feeders or feed on the range	Feeders are not on the outdoor range	Feeders protected from wild birds.	11	Questionnaire avaliable upon request
Presence of other species on the outdoor range: attraction, interaction and observation	Wild bird attraction and interaction mediated by feeders or feed on the range	Outdoor feeders are protected from wildbirds	Feeders protected from wild birds.	11	Questionnaire avaliable upon request
Presence of other species on the outdoor range: attraction, interaction and observation	Wild bird attraction and interaction mediated by feeders or feed on the range	Feeders are not on the outdoor range	Did wild birds have access to domestic birds’ feed.	27	Whole questionnaire not available
Presence of other species on the outdoor range: attraction, interaction and observation	Wild bird attraction and interaction mediated by feeders or feed on the range	Outdoor feeders are protected from wildbirds	Did wild birds have access to domestic birds’ feed.	27	Whole questionnaire not available
Presence of other species on the outdoor range: attraction, interaction and observation	Wild bird attraction and interaction mediated by feeders or feed on the range	Feeders are not on the outdoor range	No food outside the house.	28	Questionnaire available
Presence of other species on the outdoor range: attraction, interaction and observation	Wild bird attraction and interaction mediated by feeders or feed on the range	Feeders are not on the outdoor range	Do you offer any food out on the range? If yes, how often do you feed out on the range?.	42	Questionnaire described in a previous publication
Presence of other species on the outdoor range: attraction, interaction and observation	Wild bird attraction and interaction mediated by feeders or feed on the range	Feeders are not on the outdoor range	Feeder on range.	47	Whole questionnaire not available
Presence of other species on the outdoor range: attraction, interaction and observation	Wild bird attraction and interaction mediated by feeders or feed on the range	Feeders are not on the outdoor range	Location of feeders? Range only - shed only - both	47	Whole questionnaire not available
Presence of other species on the outdoor range: attraction, interaction and observation	Wild bird attraction and interaction mediated by feeders or feed on the range	Feeders are not on the outdoor range	No feeding outside and no access to it by wild birds.	52	Questionnaire avaliable upon request
Presence of other species on the outdoor range: attraction, interaction and observation	Wild bird observation on the range	Presence of wild birds on the outdoor range	Presence of wild birds on the outdoor ranges.	10	Questionnaire avaliable upon request
Presence of other species on the outdoor range: attraction, interaction and observation	Wild bird observation on the range	Interaction between poultry and wild birds on the outdoor range	Interaction with other animals (wild).	24	Whole questionnaire not available
Presence of other species on the outdoor range: attraction, interaction and observation	Wild bird observation on the range	Presence of wild birds on the outdoor range	Have you observed any wild birds on range?	42	Questionnaire described in a previous publication
Presence of other species on the outdoor range: attraction, interaction and observation	Wild bird observation on the range	Presence of wild birds on the outdoor range	If yes, what species? [Waterfowl (ducks, geese, swans) - Shorebirds (gulls, waders, plovers) - Other]	42	Questionnaire described in a previous publication
Presence of other species on the outdoor range: attraction, interaction and observation	Wild bird observation on the range	Presence of wild birds on the outdoor range	How often do they visit? Are they more frequent during a certain time of the day or year?	42	Questionnaire described in a previous publication
Presence of other species on the outdoor range: attraction, interaction and observation	Wild bird observation on the range	Interaction between poultry and wild birds on the outdoor range	What interactions do they have with poultry? [Direct (physical) contact - Indirect contacting (perching in shed, eating feed, drinking water) - None]	42	Questionnaire described in a previous publication
Presence of other species on the outdoor range: attraction, interaction and observation	Wild non-bird animal observation on the range	Interaction between poultry and wild non-bird animals on the outdoor range	Interaction with other animals (wild)	24	Whole questionnaire not available
Presence of other species on the outdoor range: attraction, interaction and observation	Wild non-bird animal observation on the range	Presence of wild non-bird animals on the outdoor range	Have you observed any other wild creatures (besides birds) on the range? [Large mammals (e.g. foxes, cats) - Small mammals (e.g. rodents) - Reptiles - Insects, spiders - Other]	42	Questionnaire described in a previous publication
Presence of other species on the outdoor range: attraction, interaction and observation	Wild non-bird animal observation on the range	Presence of wild non-bird animals on the outdoor range	How often/ when do they visit the range? [Large mammals (e.g. foxes, cats) - Small mammals (e.g. rodents) - Reptiles - Insects, spiders - Other]	42	Questionnaire described in a previous publication
Range access	Range access	The visitors use an anteroom (can be the barn anteroom) before accessing the outdoor range	Anterooms provide access to outdoor ranges	11	Questionnaire avaliable upon request
Range access	Range access	Feed supplier enters the outdoor range	Does the feed supplier have access to the houses or the free-range area where direct contact with the birds is possible?	2	Questionnaire available - external link
Range access	Range access	No vehicle passage on the outdoor range	Free range area in the secured professional area without vehicle passage.	28	Questionnaire available
Range cleanliness	Rotation and downtime	Same outdoor area not used twice in a row	Do two consecutive flocks have access to the same outdoor area?	2	Questionnaire available - external link
Range cleanliness	Rotation and downtime	Downtime on the outdoor range	Period of sanitary break of the free range area	28	Questionnaire available
Range cleanliness	Rotation and downtime	Same outdoor area not used twice in a row	Rotation of ranges	43	Whole questionnaire not available
Range cleanliness	Rotation and downtime	Same outdoor area not used twice in a row	Rotational.	47	Whole questionnaire not available
Range cleanliness	Rotation and downtime	Same outdoor area not used twice in a row	Fixed range.	47	Whole questionnaire not available
Range cleanliness	Rotation and downtime	Same outdoor area not used twice in a row	Do you rotate stocking of range areas to maintain a vegetative cover?	47	Whole questionnaire not available
Range cleanliness	Sanitation	Non-chemical treatment of the soil on the outdoor range (mowing, manure removal)	Is the outdoor area prepared for each new flock (e.g. trimming of grass, chemical treatment of soil for parasitic eggs, etc) ?	2	Questionnaire available - external link
Range cleanliness	Sanitation	Chemical treatment of the soil on the outdoor range	Is the outdoor area prepared for each new flock (e.g. trimming of grass, chemical treatment of soil for parasitic eggs, etc) ?	2	Questionnaire available - external link
Range cleanliness	Sanitation	Chemical treatment of the soil on the outdoor range	Use of lime to disinfect the outdoor ranges.	10	Questionnaire avaliable upon request
Range cleanliness	Sanitation	Chemical treatment of the soil on the outdoor range	Outdoor disinfection on damaged parts of range and barn perimeter.	11	Questionnaire avaliable upon request
Range cleanliness	Sanitation	Chemical treatment of the soil on the outdoor range	Maintenance and disinfection of the free range area	28	Questionnaire available
Range cleanliness	Sanitation	Non-chemical treatment of the soil on the outdoor range (mowing, manure removal)	Maintenance and disinfection of the free range area	28	Questionnaire available
Range cleanliness	Sanitation	Non-chemical treatment of the soil on the outdoor range (mowing, manure removal)	Do you clean the range area? What methods do you perform (e.g. mowing, manure removal)? How often do you perform this?	42	Questionnaire described in a previous publication
Range cleanliness	Sanitation	Application of manure on the outdoor range	[Manure] Applied to crop or pasture on-farm.	47	Whole questionnaire not available
Range cleanliness	Sanitation	Non-chemical treatment of the soil on the outdoor range (mowing, manure removal)	Main areas of manure deposition. [shade areas, inside sheds and barns, near shelter vegetation, all over the range, below mobile untis and caravans, outside pop-holes]	47	Whole questionnaire not available
Range netting and fencing	Range netting	Protective netting on the outdoor range	Is the free-range area (outdoor) enclosed with nets or grids on all sides (including the ceiling) ?	2	Questionnaire available - external link
Range netting and fencing	Range netting	Protective netting on the outdoor range	Protective net on the free range area (with anti-roost system)	28	Questionnaire available
Range netting and fencing	Range fencing	All the outdoor range is correctly fenced off	Is the free-range area (outdoor) enclosed with nets or grids on all sides (including the ceiling) ?	2	Questionnaire available - external link
Range netting and fencing	Range fencing	All the outdoor range is correctly fenced off	Outdoor access. [Outdoor access and able to leave premises - Outdoor access and not able to leave premises - No outdoor access]	16	Questionnaire avaliable upon request
Range netting and fencing	Range fencing	All the outdoor range is correctly fenced off	Free range area closed.	28	Questionnaire available
Range netting and fencing	Range fencing	All the outdoor range is correctly fenced off	How often do chickens escape the perimeter fencing?	42	Questionnaire described in a previous publication
Range netting and fencing	Range fencing	All the outdoor range is correctly fenced off	Fenced off range areas.	47	Whole questionnaire not available
Range characteristics	Range dimensions	Surface of the outdoor range	What is the size of the outdoor area? (In square meters)	2	Questionnaire available - external link
Range characteristics	Range dimensions	Surface of the outdoor range	What is the average range area (in hectares)?	42	Questionnaire described in a previous publication
Range characteristics	Range dimensions	Shape of the range and closeness to the barn	Shape of the range and adjacent or not to the shed.	43	Whole questionnaire not available
Range characteristics	Range soil management	Exit area covered with removable material to avoid mud in the shed	Is the immediate area around the poultry houses covered with removable material (gravel, wood chips, wood shavings, etc) to prevent mud from entering the houses due to excess bird activity ?	2	Questionnaire available - external link
Range characteristics	Range soil management	Type of soil	Type of soil. [Sandy - sandy loam, loam, light clay - clay]	47	Whole questionnaire not available
Range characteristics	Stocking density on the range	Stocking density on the range	Range density of birds.	5	Whole questionnaire not available
Range characteristics	Range vegetal cover	Grass cover (including maintenance)	Is the outdoor area prepared for each new flock (e.g. trimming of grass, chemical treatment of soil for parasitic eggs, etc ?	2	Questionnaire available - external link
Range characteristics	Range vegetal cover	Tree cover (including maintenance)	Presence of trees.	5	Whole questionnaire not available
Range characteristics	Range vegetal cover	Irrigation on the range	For free range producers- do you irrigate the range?	42	Questionnaire described in a previous publication
Range characteristics	Range vegetal cover	Grass cover (including maintenance)	Vegetative cover on the range (% of cover by grass or trees).	43	Whole questionnaire not available
Range characteristics	Range vegetal cover	Tree cover (including maintenance)	Vegetative cover on the range (% of cover by grass or trees).	43	Whole questionnaire not available
Range characteristics	Range vegetal cover	Tree cover (surrounding the edge of the outdoor range)	Trees surrounding the edge of the range.	43	Whole questionnaire not available
Range characteristics	Range vegetal cover	Grass cover (including maintenance)	Sown the range with pasture?	47	Whole questionnaire not available
Range characteristics	Range vegetal cover	Shrub cover (including maintenance)	Planted the range with shrubs/trees?	47	Whole questionnaire not available
Range characteristics	Range vegetal cover	Tree cover (including maintenance)	Planted the range with shrubs/trees?	47	Whole questionnaire not available
Range characteristics	Range vegetal cover	Shrub cover (including maintenance)	Source of shade on range. [Tree-bushes, shade cloth, constructed sahde, winter gardens]	47	Whole questionnaire not available
Range characteristics	Range vegetal cover	Tree cover (including maintenance)	Source of shade on range. [Tree-bushes, shade cloth, constructed sahde, winter gardens]	47	Whole questionnaire not available
Range characteristics	Range vegetal cover	Grass cover persistance	How long after placement of birds is the range stripped of vegetation? Never - less than 15 days, 30-45 days, 15-30 days	47	Whole questionnaire not available
Range characteristics	Range vegetal cover	Grass cover (including maintenance)	Grass on and around production area is regularly mowed.	47	Whole questionnaire not available
Range characteristics	Range vegetal cover	Shrub cover (including maintenance)	Range area vegetative cover. [Uniform cover maintained in most seasons - Cover is highly variable - There is little or no vegetative cover most of the time - Cover is moderately variable]	47	Whole questionnaire not available
Range characteristics	Range vegetal cover	Tree cover (including maintenance)	Range area vegetative cover. [Uniform cover maintained in most seasons - Cover is highly variable - There is little or no vegetative cover most of the time - Cover is moderately variable]	47	Whole questionnaire not available
Range characteristics	Range vegetal cover	Grass cover persistance	Range area vegetative cover. [Uniform cover maintained in most seasons - Cover is highly variable - There is little or no vegetative cover most of the time - Cover is moderately variable]	47	Whole questionnaire not available
Range characteristics	Range vegetal cover	Grass cover (including maintenance)	Range area vegetative cover. [Uniform cover maintained in most seasons - Cover is highly variable - There is little or no vegetative cover most of the time - Cover is moderately variable]	47	Whole questionnaire not available
Range characteristics	Shade on the range	Artificial shade structures on the outdoor range	Shade structures on the range and their distribution (uniformly?)? [Artificial flat rectangular as an extension of the barn - arched]	43	Whole questionnaire not available
Range characteristics	Shade on the range	Artificial shade structures on the outdoor range	Source of shade on range. [Tree-bushes, shade cloth, constructed sahde, winter gardens]	47	Whole questionnaire not available
Range characteristics	Shade on the range	Artificial shade structures on the outdoor range	Shed eaves.	47	Whole questionnaire not available
Range characteristics	Other range equipment	Deliberate range enrichment items (bales and ladders)	Deliberate range enrichment items (bales and ladders)?	43	Whole questionnaire not available
Range use	Outdoor access calendar	Range access restrictions depending on epidemiological context	Are the birds prevented from having outside access during a poultry epidemic?	2	Questionnaire available - external link
Range use	Outdoor access calendar	Outdoor access all the time	Some or all birds outdoors some of the time.	27	Whole questionnaire not available
Range use	Outdoor access calendar	Outdoor access all the time	All birds outdoors all of the time.	27	Whole questionnaire not available
Range use	Outdoor access calendar	Outdoor access all the time	All birds outdoors all of the time (game birds excluded)	27	Whole questionnaire not available
Range use	Outdoor access calendar	Minimal age for outdoor range access	At what age are birds allowed access to the range?	42	Questionnaire described in a previous publication
Range use	Outdoor access calendar	Minimal age for outdoor range access	Rearing in a barn before the pasture.	24	Whole questionnaire not available
Range use	Outdoor access calendar	Minimal age for outdoor range access	Under what system are your layer pullets reared? Barn - barn with access to range	47	Whole questionnaire not available
Range use	Outdoor access calendar	Range access depending on the weather	(poultry on the range) Does this vary with season and weather?	42	Questionnaire described in a previous publication
Range use	Outdoor access calendar	Minimal age for outdoor range access	Free-range access at 28 days.	5	Whole questionnaire not available
Range use	Outdoor access calendar	Time of the day when outdoor range access is granted	At what times are birds allowed access to the range? [24 hour access - Sunrise to sunset - Specific time of the day - Other]	42	Questionnaire described in a previous publication
Range use	Outdoor access calendar	Time of the day when outdoor range access is granted	Where is this group of birds kept? [Inside barn/shed/coop - Free-range access during daytime, confined to property - Free-range access during daytime, able to leave property - Free-range 24h access, confined to property - Free-range 24h access, able to leave property - Other]	41	Questionnaire described in a previous publication
Range use	Outdoor access calendar	Time of the day when outdoor range access is granted	Approximately how many hours per day do birds access the range? Less tha 2, 2-4, 4-6, more than 6h	47	Whole questionnaire not available
Range use	Range actual use	Proportion of poultry on the outdoor range	chicken ranging behaviour (number of birds ranging at 52 days at 9:30 AM).	5	Whole questionnaire not available
Range use	Range actual use	Proportion of poultry on the outdoor range	What percentage of the flock uses the range?	42	Questionnaire described in a previous publication
Range use	Range actual use	Proportion of the outdoor range used by poultry	What percentage of the range is used by the birds?	42	Questionnaire described in a previous publication
Range use	Range actual use	Proportion of poultry on the outdoor range	Approximately what percentage of flock use the range area? [More than 75, 50-75, 25-50, 10-25, less than 10]	47	Whole questionnaire not available
Range use	Range actual use	Proportion of the outdoor range used by poultry	Approximately what percentage of the range is used by the birds? [Less than 10, 10 to 50, more than 50]	47	Whole questionnaire not available
Shed properties	Shed permissiveness	Proportion of the shed covered by pop-holes	Proportion of the shed covered by pop-holes	43	Whole questionnaire not available
Shed properties	Shed permissiveness	Proportion of the shed covered by pop-holes	What percentage of barn wall is covered by pop holes allowing access to the range? [Less than 20pct, between 20 and 50pct, more than 50]	47	Whole questionnaire not available
Shed properties	Shed type	Shed type (fixed or mobile)	What type of housing system is used on the farm for free-range broilers/laying hens? [mobile - Fixed - Others]	2	Questionnaire available - external link
Shed properties	Shed type	Shed type (fixed or mobile)	Shed type. [Mobile/caravan - fixed]	47	Whole questionnaire not available
Shed properties	Shed type	Shed type (fixed or mobile)	Housing system. [Day-range - Free-range - Movable pens on pasture]	24	Whole questionnaire not available
Shed properties	Shed run off	Management of run off from the sheds (collection, treatment)	How do you manage run off from the sheds i.e. how is it collected (e.g. terminal pond) and how is it treated (e.g. vegetative strip)? [Not collected or treated. - Collected in pond/dam - Collected in pond/dam and irrigated - Treated in vegetative strip - Both collected in pond and treated in vegetative strip - Other]	42	Questionnaire described in a previous publication
Weather conditions on the range (rainfall excepted)	Weather conditions on the range (rainfall excepted)	Maximum temperatures	What is the average maximum temperature on your range in the last five years (in degrees Celcius)? [More than 40, between 20 and 30, bewteen 30 and 40, less than 20]	47	Whole questionnaire not available
Weather conditions on the range (rainfall excepted)	Weather conditions on the range (rainfall excepted)	Minimum temperatures	What is the average minimum temperature on your farm in the last five years (in degrees Celcius)? [Less than 0, 0 to 10, 10 to 20, more than 20]	47	Whole questionnaire not available
Weather conditions on the range (rainfall excepted)	Weather conditions on the range (rainfall excepted)	Extreme weather conditions	Extreme weather conditions. [Drought - severe storms - bushfires - flood - tropical cyclone]	47	Whole questionnaire not available
